# Supplementary material for: Communicating a Plan for Involuntary Psychiatric Admission: A Standardized Patient Workshop Intervention for General Psychiatry Residents
Source: MedEdPORTAL. 2023 Oct 17;19:11355. doi: 10.15766/mep_2374-8265.11355 (PMC10579457; doi:10.15766/mep_2374-8265.11355)
Supplement: Supplementary file 1 — Needs Assessment Survey.docxPSTLC Protocol.docxWorkshop Scenario Door Prompts.docxSP Case Development Tool.docxPreworkshop Survey.docxProtocol Feedback Checklist.docxPostworkshop Survey.docx [file mep_2374-8265.11355-s001.zip]

Archive with 8 entries (8 files):
- A. Needs Assessment Survey.docx
- B. PSTLC Protocol.docx
- C. Workshop Scenario Door Prompts.docx
- D. SP Case Development Tool.docx
- E. Preworkshop Survey.docx
- F. Protocol Feedback Checklist.docx
- G. Postworkshop Survey.docx
- _Educational Summary Report_11355.pdf
